# Supplementary material for: Advanced cardiotoxicity profiling using field potential imaging with UHD-CMOS-MEA in human iPSC-derived cardiomyocytes
Source: Toxicol Sci. 2025 Sep 30;208(2):384–400. doi: 10.1093/toxsci/kfaf134 (PMC12646587; doi:10.1093/toxsci/kfaf134)
Supplement: kfaf134_Supplementary_Data [file kfaf134_supplementary_data.zip]

Archive with 6 entries (5 files):
- kfaf134_Supplementary_Data/
- kfaf134_Supplementary_Data/toxsci-25-0276-File009.docx
- kfaf134_Supplementary_Data/toxsci-25-0276-File010.mp4
- kfaf134_Supplementary_Data/toxsci-25-0276-File011.mp4
- kfaf134_Supplementary_Data/toxsci-25-0276-File012.mp4
- kfaf134_Supplementary_Data/toxsci-25-0276-File013.mp4
